# Supplementary material for: Treatment Patterns in Polyarticular Juvenile Idiopathic Arthritis: A Retrospective Observational Health Claims Data Study
Source: Life (Basel). 2024 May 31;14(6):712. doi: 10.3390/life14060712 (PMC11205221; doi:10.3390/life14060712)
Supplement: Supplementary file 1 [file life-14-00712-s001.zip]

Archive with 8 entries (8 files):
- Supplemental Material [Table_S1].pdf
- Supplemental Material [Table_S2].pdf
- Supplemental Material [Table_S3].pdf
- Supplemental Material [Table_S4].pdf
- Supplemental Material [Table_S5].pdf
- Supplemental Material [Table_S6].pdf
- Supplemental Material [Table_S7].pdf
- Supplemental Material [Table_S8].pdf
